# Supplementary material for: The Prognostic Value of Methylation Signatures and NF2 Mutations in Atypical Meningiomas
Source: Cancers (Basel). 2021 Mar 12;13(6):1262. doi: 10.3390/cancers13061262 (PMC8001619; doi:10.3390/cancers13061262)
Supplement: Supplementary file 1 [file cancers-13-01262-s001.zip]

Archive with 1 entries (1 files):
- cancers-1093754-supplementary.xlsx
