# Supplementary material for: The Prognostic Value of Methylation Signatures and NF2 Mutations in Atypical Meningiomas
Source: Cancers (Basel). 2021 Mar 12;13(6):1262. doi: 10.3390/cancers13061262 (PMC8001619; doi:10.3390/cancers13061262)
Supplement: Supplementary file 1 [file cancers-13-01262-s001.zip › cancers-1093754-supplementary.xlsx]

## Sheet: Supplementary table
Supplement table linked to "The prognostic value of methylation signatures and NF2 mutations in atypical meningiomas"
Classification, DNA sequencing and CNV data from 20 atypical meningioma
		EPIC	EPIC (cut-off = 5)	EPIC	EPIC (cut-off = 95)	EPIC	EPIC (cut-off = 0.9/cut-off = 0.6)	NGS	NGS	NGS	NGS	NGS	NGS	NGS	NGS	NGS	NGS	NGS	NGS	NGS	NGS	NGS	NGS	NGS	NGS	NGS	NGS			EPIC/NGS
Patient	Sex	DNA quantity (ng)	DNA quality (deltaCt relative to reference)	Workflow parameters	CpG detection rate (%)	Supplier diagnosis	MNGv2.4	Mapped Reads	Mean depth	Uniformity	Locus	Genotype	Ref	Observed Allele	Type	Genes	Length	% Frequency	Strand	Exon	Transcript	Coding	Amino Acid Change	Variant Effect	Allele Coverage	Allele Ratio	Coverage	NF2 zygosity	NF2 status from CNV	CNV interpretations
1	F	266	2563	Failed bisulfite conversion	59.37	atypical meningioma	Methylation class family meningiomas intermediate 0.6 no match	356.857	414.1	94.80%	no mutations identified																	hemizygous	22q loss (partial); hemizygous deletion	Spreading of data points; baseline is wobbly and spreading makes it difficult to identify gains and losses; Focal losses on 1p (possibly hemizygous), focal loss on 3p, focal loss on 22q (possibly hemizygous). Possibly gains on 1q and chr.17.
							Methylation class family meningiomas intermediate 0.6 match
2	F	62	1999	Bisulfite conversion suboptimal	86.69	atypical meningioma	Methylation class family meningiomas intermediate 0.68 no match	367.033	371.9	96.71%	chr22:30067862	TG/T	TG	T	INDEL	NF2	NF2:exonic:NM_000268.3	39.42	+	11	NM_000268.3	c.1048delG	p.Glu350fs	frameshiftDeletion	TG=126, T=82	TG=61/65, T=44/38	208	nullizygous	22q loss; hemizygous deletion	Data points centered OK; Baseline is OK. No gains observed. Clearly distinct losses of chr 14q and 22q (hemizygous). No other abnormalities observed in profile.
							Methylation class family meningiomas intermediate 0.68 match
3	F	174	1070	OK	96.23	atypical meningioma	Methylation class family meningiomas intermediate 0.89 no match	418.043	544.1	95.86%	chr17:29687645	GA/TT	GA	TT	MNV	NF1	NF1:exonic:NM_001042492.2	19.22	+	57	NM_001042492.2	c.8301_8302delGAinsTT	p.Gln2767_Ser2768delinsHisCys	missense, missense	GA=374, TT=89	GA=129/245, TT=42/47	463	hemizygous	22q loss (partial); hemizygous deletion	Light spreading of data points; baseline is a bit wobbly; Focal loss on 1p (possibly hemizygous), Focal loss on 1q (possibly hemizygous), focal loss and gain on 5p, loss of chr. 8 (possibly hemizygous). loss of chr. 11p (possibly hemizygous), focal loss of 16p, focal gain on 17q. loss of chr. 18 (possibly hemizygous) and loss of chr. 22q (partial; possibly hemizygous).
							Methylation class family meningiomas intermediate 0.89 match
4	M	500	2482	Bisulfite conversion suboptimal	92.03	atypical meningioma	methylation class meningeom malignant 0.4 no match	403.096	546.8	92.91%	no mutations identified																	hemizygous	22q loss; hemizygous deletion	Data points centered OK; Baseline is OK. No gains observed. Clearly distinct losses of chr 14q, chr. 19 and 22q. Losses are possibly hemizygous. No other abnormalities observed in profile.
5	F	179	2577	Low NonPolymorphicGreen	95.20	atypical meningioma	Methylation class family meningiomas benign 0.65 no match	405.41	563	94.46%	chr22:30038259	C/G	C	G	SNV	NF2	NF2:exonic:NM_000268.3	18.51	+	4	NM_000268.3	c.432C>G	p.Tyr144Ter	nonsense	C=339, G=77	C=169/170, G=42/35	416	nullizygous	22q loss; hemizygous deletion	Data points centered OK; Baseline is OK. No gains observed. Genetic aberrations are less distinct and not easily recognized in the profile. There appear to be losses of chr 14q, chr. 19 and 22q. Maybe also partial loss on chr. 21q. Losses are possibly hemizygous. No other abnormalities observed in profile.
							Methylation class family meningiomas benign 0.65 match
6	F	500	2110	Bisulfite conversion failed	47.22	atypical meningioma	methylation class meningeom benign-1 0.96 match	436.662	610.7	96.08%	chr22:30000104	A/C	A	C		NF2	NF2:intronic:NM_000268.3	62.63			NM_000268.3				A=71, C=119	A=34/37, C=67/52	190	nullizygous?	22q loss; hemizygous deletion	Light spreading of data points; baseline is fine. Gain of entire chr. 7. Loss of chr. 22q (hemizygous).
7	M	37	4742	Low NonPolymorphicGreen	94.34	atypical meningioma	Methylation class family meningiomas intermediate 0.71 no match	371.313	444.4	94.46%	chr22:30061002	GAA/G	GAA	G	INDEL	NF2	NF2:exonic:NM_000268.3	53.41	+	9	NM_000268.3	c.837_838delAA	p.Lys279fs	frameshiftDeletion	GAA=123, G=141	GAA=66/57, G=72/69	264	nullizygous	22q loss; hemizygous deletion	Data points centered OK; Baseline is OK. Numerous clearly distinct gains and losses despite little DNA and high FFPE QC. Gains of chr 1p (centromeric focal) en entire 1q. Gains of 9q. Clearly distinct losses of chr 1p, chr. 4, chr. 6q, chr. 8 and 10q (partial). Loss of 16q, 19p and 22q. Losses all appear hemizygous.
							Methylation class family meningiomas intermediate 0.71 match
8	M	500	1569	Bisulfiteconversion suboptimal	92.99	atypical meningioma	Methylation class family meningiomas benign 0.84 no match	525.239	749.9	96.30%	chr22:30050662	CCAGTGTT/C	CCAGTGTT	C	INDEL	NF2	NF2:exonic:NM_000268.3	37.32	+	5	NM_000268.3	c.467_473delGTGTTCA	p.Ser156fs	frameshiftDeletion	CCAGTGTT=178, C=106	CCAGTGTT=103/75, C=60/46	284	nullizygous	22q loss; hemizygous deletion	Data points centered OK; Baseline is perfect. Clearly distinct gain of chr 21q and loss of 22q (hemizygous). No other abnormalities observed in profile.
							Methylation class family meningiomas benign 0.84 match
9	F	500	1692	Bisulfiteconversion suboptimal; Low NonPolymorphicGreen	93.60	atypical meningioma	Methylation class family meningiomas intermediate 0.89 no match	573.79	789.6	97.31%	chr22:30035132	CA/C	CA	C	INDEL	NF2	NF2:exonic:NM_000268.3	72.28	+	3	NM_000268.3	c.297delA	p.Lys99fs	frameshiftDeletion	CA=125, C=326	CA=52/73, C=148/178	451	nullizygous	22q loss; hemizygous deletion	Light spreading of data points; baseline is OK; Clearly distinct losses of chr 14q and 22q. These alterations appear hemizygous. No other abnormalities observed in profile.
							Methylation class family meningiomas intermediate 0.89 match
10	F	500	0.7830	OK	96.80	atypical meningioma	methylation class meningeom malignant 0.81 no match	642.123	896.8	95.71%	chr22:30067908	G/T	G	T	SNV	NF2	NF2:exonic:NM_000268.3	69.92	+	11	NM_000268.3	c.1093G>T	p.Glu365Ter	nonsense	G=111, T=258	G=58/53, T=135/123	369	nullizygous	22q loss; hemizygous deletion	Data points perfectly centered; Baseline is OK. No gains observed. Homozygous deletion of CDKN2AB on 9p. Clearly distinct losses of chr 1p, (hemizygous), loss of 9p (hemizygous), loss of chr. 10 (hemizygous), loss of 12p (hemizygous), loss of 14q (hemizygous), loss of chr. 18 and 22q (hemizygous).
							methylation class meningeom malignant 0.81 match
11	F	150	4550	Bisulfite conversion suboptimal; NonPolymorphicGreen; NonPolymorphicRed	91.80	atypical meningioma	Methylation class family meningiomas intermediate 0.52 no match	499.891	612.4	91.97%	chr17:29559739	C/A	C	A	SNV	NF1	NF1:exonic:NM_001042492.2	32.59	+	26	NM_001042492.2	c.3336C>A	p.Asn1112Lys	missense	C=695, A=336	C=313/382, A=147/189	1031	hemizygous	22q loss; hemizygous deletion	Spreading of data points; baseline is wobbly and spreading makes it difficult to identify gains and losses; Gain of chr. 12, 17 and 20. Focal loss on 14q, 16q and loss of 22q (hemizygous).
12	F	500	2172	Bisulfite conversion failed; NonPolymorphicGreen; NonPolymorphicRed	89.82	atypical meningioma	Methylation class family meningiomas benign 0.74 no match	651.649	932.1	96.65%	no mutations identified																			Some spreading of data points; baseline is a bit wobbly; No gains or losses can be identified from the CNV plot.
							Methylation class family meningiomas benign 0.74 match
13	F	404	2286	Bisulfite conversion failed; NonPolymorphicGreen; NonPolymorphicRed	85.91	atypical meningioma	Methylation class family meningiomas benign 0.61 no match	698.383	998.3	94.35%	no mutations identified																			Some spreading of data points; baseline is OK; No losses can be identified from the CNV plot. Gains of entire chr. 3, 5, 7 and 13q.
							Methylation class family meningiomas benign 0.61 match
14	F	500	1207	Failed bisulfite conversion	97.21	atypical meningioma	Methylation class family meningiomas benign 0.86 no match	547.245	811.3	96.72%	chr22:30051609	GG/TT	GG	TT	MNV	NF2	NF2:exonic:NM_000268.3	81.31	+	6	NM_000268.3	c.543_544delGGinsTT	p.Glu182Ter	synonymous, nonsense	GG=209, TT=909	GG=91/118, TT=396/513	1118	nullizygous	22q loss; hemizygous deletion	Data points centered OK; Baseline is OK. No gains observed. Clearly distinct losses of chr 1p, 14q, chr. 18 and 22q. These alterations appear hemizygous.
							Methylation class family meningiomas benign 0.86 match
15	F	500	0.8260	Bisulfite conversion suboptimal; NonPolymorphicGreen; NonPolymorphicRed	98.79	atypical meningioma	Methylation class family meningiomas intermediate 0.52 no match	582.147	853.2	96.32%	chr22:30077422	C/A	C	A	SNV	NF2	NF2:intronic:NM_000268.3	38.13			NM_000268.3				C=641, A=395	C=296/345, A=199/196	1036	nullizygous?	22q loss; hemizygous deletion	Data points centered OK; Baseline is OK. Focal gain on 19q. Partial loss of telomeric end on chr 1p, loss of chr. 14q. Partial losses on 19p and 19q. Loss of chr. 22q. Losses appear hemizygous.
16	F	468	1644	OK	94.59	atypical meningioma	methylation class meningeom benign-1 0.98 match	686.978	938.4	96.67%	no mutations identified																	nullizygous	22q loss; homozygous deletion	Data points centered OK; Baseline is OK. No gains observed. There is loss of 22q (hemizygous). There is homozygous deletion of the NF2 gene on 22q. No other abnormalities observed in profile.
17	M	500	1287	Bisulfite conversion suboptimal	92.70	atypical meningioma	methylation class meningeom intermediate A 0.92 match	618.534	822.7	96.33%	chr22:30050645	G/C	G	C	SNV	NF2	NF2:splicesite_5:NM_000268.3	67.80	+	5	NM_000268.3				G=85, C=179	G=59/26, C=97/82	264	nullizygous	22q loss; hemizygous deletion	Data points centered OK; Baseline is OK. No gains observed. Clearly distinct losses of chr 14q and 22q. Alterations appear hemizygous. No other abnormalities observed in profile.
18	F	500	1322	OK	97.50	atypical meningioma	Methylation class family meningiomas intermediate 0.81 no match	689.928	919.7	95.84%	no mutations identified																		22q loss?; hemizygous deletion?	Data points tight and perfectly centered; Baseline is OK. There are numerous gains in the CNV profile: gain of entire chr. 3, 5, 9, 12, gain of 13q (three alleles?), gain of 15q, entire chr. 17, 19 and 20 (three alleles of 20?). Possibly loss of chr 22q (hemizygous).
							Methylation class family meningiomas intermediate 0.81 match
19	M	500	0.3300	OK	97.80	atypical meningioma	methylation class meningeom intermediate B 0.95 match	681.562	964.9	96.77%	chr22:30070880	C/T	C	T	SNV	NF2	NF2:exonic:NM_000268.3	81.21	+	13	NM_000268.3	c.1396C>T	p.Arg466Ter	nonsense	C=28, T=121	C=15/13, T=66/55	149	nullizygous	22q loss; hemizygous deletion	Data points very tight and perfectly centered; Baseline is also OK. This allow for identification of numerous distinict aberrations in the CNV profile. A small focal gain on 1p. Gain of 1q. Gain of chr. 3, 9, 12 and 15q. Partial gain on 20p and gain of 20q. Clearly distinct losses of chr 1p, (hemizygous), loss of entire chr. 6 (hemizygous), partial loss of chr. 19q (hemizygous) and loss of 22q (h…
20	M	350	2652	Low NonPolymorphicGreen	91.10	atypical meningioma	Methylation class family meningiomas benign 0.65 no match	612.536	796.5	94.90%	no mutations identified																			Data points centered OK; Baseline is OK. Partial and focal gain on chr. 3p and gain of chr. 3q. Focal gain on chr. 11q including the CCND1 locus. There is partial loss of chr. 1p, 2p and 3p. Partial loss of 11p and 11q. All losses appear to be hemizygous.
							Methylation class family meningiomas benign 0.65 match

## Sheet: CNV from CNSv1-NGS
Supplement table linked to "The prognostic value of methylation signatures and NF2 mutations in atypical meningiomas"
	CNV from CNSv1-NGS panel sequencing			(Cut-off: Conf=30; precision=10)
	NRAS/FUBP1/H3F3A/CDKN2C	IDH1	PIK3CA	TERT/PIK3R1	EGFR/BRAF	CDKN2A/B	PTEN	RB1	IDH2	TP53/NF1	CIC	NF2
No.	1	2	3	5	7	9	10	13	15	17	19	22	chr.
1											19q13.2 loss	22q12.2 loss
2												22q12.2 loss
3						9p21.3 loss						22q12.2 loss
4												22q12.2 loss
5											19q13.2 loss	22q12.2 loss
6												22q12.2 loss
7								13q14.2 gain			19q13.2 loss	22q12.2 loss
8													no CNVs identified
9						9p21.3 gain						22q12.2 loss
10	1p31.1 loss		3q26.32 gain			9p21.3 loss		13q14.2 gain				22q12.2 loss
11												22q12.2 loss
12													no CNVs identified
13			3q26.32 gain		7p11.2 gain
14	1p32.3p13.2 loss									17p13.1q11.2 gain		22q12.2 loss
15										17p13.1 gain
16												22q12.2 loss
17												22q12.2 loss
18								13q14.2 gain				22q12.2 loss
19	1p32.3p13.2 loss		3q26.32 gain			9p21.3 gain				17p13.1q11.2 gain
20			3q26.32 gain									22q12.2 loss

## Sheet: Case 5 and 13
Supplemental explanation for case 5 and 13
